# Supplementary material for: Cancer genome standards for long-read sequencing using cancer cell line mixtures
Source: Gigascience. 2026 Apr 3;15:giag037. doi: 10.1093/gigascience/giag037 (PMC13137868; doi:10.1093/gigascience/giag037)
Supplement: giag037_Supplemental_Files [file giag037_supplemental_files.zip]

Archive with 3 entries (3 files):
- Supplementary figures_revision_Clean.docx
- Supplementary Table 3.csv
- Supplementary Tables.pdf
