# Supplementary material for: Cancer genome standards for long-read sequencing using cancer cell line mixtures
Source: Gigascience. 2026 Apr 3;15:giag037. doi: 10.1093/gigascience/giag037 (PMC13137868; doi:10.1093/gigascience/giag037)
Supplement: giag037_Supplemental_Files [file giag037_supplemental_files.zip › Supplementary Table 3.csv]

Supplementary Table 3. The somatic SNV calling performance on chromosome 22 using clairS and DeepSomatic
Somatic SNV caller	Sample	Tumour purity	Tumour depth	Normal depth	Precision	Recall	F1.score
ClairS	COLO829_100	100	60x	60x	0.9982	1	0.9991
ClairS	COLO829_100	100	60x	45x	0.9982	1	0.9991
ClairS	COLO829_100	100	60x	30x	0.9982	1	0.9991
ClairS	COLO829_100	100	45x	45x	0.9448	1	0.9716
ClairS	COLO829_100	100	45x	30x	0.932	1	0.9648
ClairS	COLO829_100	100	45x	15x	0.9432	1	0.9708
ClairS	COLO829_100	100	30x	30x	0.8562	1	0.9226
ClairS	COLO829_100	100	30x	15x	0.881	1	0.9368
ClairS	COLO829_100	100	15x	15x	0.9525	0.9872	0.9695
ClairS	COLO829_80	80	60x	60x	1	1	1
ClairS	COLO829_80	80	60x	45x	0.9982	1	0.9991
ClairS	COLO829_80	80	60x	30x	0.9964	1	0.9982
ClairS	COLO829_80	80	45x	45x	0.9734	1	0.9865
ClairS	COLO829_80	80	45x	30x	0.9288	1	0.9631
ClairS	COLO829_80	80	45x	15x	0.9383	0.9982	0.9673
ClairS	COLO829_80	80	30x	30x	0.9058	1	0.9506
ClairS	COLO829_80	80	30x	15x	0.8722	0.9964	0.9302
ClairS	COLO829_80	80	15x	15x	0.9749	0.9927	0.9837
ClairS	COLO829_60	60	60x	60x	1	1	1
ClairS	COLO829_60	60	60x	45x	0.9964	1	0.9982
ClairS	COLO829_60	60	60x	30x	0.9964	1	0.9982
ClairS	COLO829_60	60	45x	45x	0.9892	1	0.9946
ClairS	COLO829_60	60	45x	30x	0.932	1	0.9648
ClairS	COLO829_60	60	45x	15x	0.9545	0.9964	0.975
ClairS	COLO829_60	60	30x	30x	0.9682	1	0.9838
ClairS	COLO829_60	60	30x	15x	0.8962	0.9927	0.942
ClairS	COLO829_60	60	15x	15x	0.9852	0.9745	0.9798
ClairS	COLO829_40	40	60x	60x	1	0.9982	0.9991
ClairS	COLO829_40	40	60x	45x	1	0.9982	0.9991
ClairS	COLO829_40	40	60x	30x	0.9928	1	0.9964
ClairS	COLO829_40	40	45x	45x	0.9945	0.9982	0.9964
ClairS	COLO829_40	40	45x	30x	0.9399	0.9982	0.9681
ClairS	COLO829_40	40	45x	15x	0.9199	0.9854	0.9515
ClairS	COLO829_40	40	30x	30x	0.9891	0.9945	0.9918
ClairS	COLO829_40	40	30x	15x	0.8805	0.9818	0.9284
ClairS	COLO829_40	40	15x	15x	0.9958	0.8577	0.9216
ClairS	COLO829_20	20	60x	60x	1	0.7464	0.8548
ClairS	COLO829_20	20	60x	45x	0.9931	0.7865	0.8778
ClairS	COLO829_20	20	60x	30x	0.9893	0.8412	0.9093
ClairS	COLO829_20	20	45x	45x	1	0.8011	0.8896
ClairS	COLO829_20	20	45x	30x	0.9257	0.8412	0.8815
ClairS	COLO829_20	20	45x	15x	0.9204	0.823	0.869
ClairS	COLO829_20	20	30x	30x	0.9977	0.7974	0.8864
ClairS	COLO829_20	20	30x	15x	0.8758	0.7591	0.8133
ClairS	COLO829_20	20	15x	15x	1	0.4106	0.5821
ClairS	COLO829_10	10	60x	60x	1	0.1697	0.2902
ClairS	COLO829_10	10	60x	45x	0.9832	0.2135	0.3508
ClairS	COLO829_10	10	60x	30x	0.9663	0.3139	0.4738
ClairS	COLO829_10	10	45x	45x	1	0.3102	0.4735
ClairS	COLO829_10	10	45x	30x	0.8216	0.4033	0.541
ClairS	COLO829_10	10	45x	15x	0.8516	0.3978	0.5423
ClairS	COLO829_10	10	30x	30x	1	0.3522	0.5209
ClairS	COLO829_10	10	30x	15x	0.7262	0.3339	0.4575
ClairS	COLO829_10	10	15x	15x	1	0.1332	0.2351
DeepSomatic	COLO829_100	100	60x	60x	0.9928	1	0.9964
DeepSomatic	COLO829_100	100	60x	45x	1	0.9982	0.9991
DeepSomatic	COLO829_100	100	60x	30x	1	0.9964	0.9982
DeepSomatic	COLO829_100	100	45x	45x	1	0.9982	0.9991
DeepSomatic	COLO829_100	100	45x	30x	1	0.9945	0.9973
DeepSomatic	COLO829_100	100	45x	15x	1	0.9635	0.9814
DeepSomatic	COLO829_100	100	30x	30x	1	0.9927	0.9963
DeepSomatic	COLO829_100	100	30x	15x	1	0.9635	0.9814
DeepSomatic	COLO829_100	100	15x	15x	1	0.9635	0.9814
DeepSomatic	COLO829_80	80	60x	60x	1	1	1
DeepSomatic	COLO829_80	80	60x	45x	1	1	1
DeepSomatic	COLO829_80	80	60x	30x	1	0.9982	0.9991
DeepSomatic	COLO829_80	80	45x	45x	1	0.9964	0.9982
DeepSomatic	COLO829_80	80	45x	30x	1	0.9982	0.9991
DeepSomatic	COLO829_80	80	45x	15x	1	0.9745	0.9871
DeepSomatic	COLO829_80	80	30x	30x	1	0.9927	0.9963
DeepSomatic	COLO829_80	80	30x	15x	1	0.9745	0.9871
DeepSomatic	COLO829_80	80	15x	15x	0.9981	0.9726	0.9852
DeepSomatic	COLO829_60	60	60x	60x	0.9982	1	0.9991
DeepSomatic	COLO829_60	60	60x	45x	0.9964	1	0.9982
DeepSomatic	COLO829_60	60	60x	30x	1	0.9982	0.9991
DeepSomatic	COLO829_60	60	45x	45x	1	0.9982	0.9991
DeepSomatic	COLO829_60	60	45x	30x	1	0.9964	0.9982
DeepSomatic	COLO829_60	60	45x	15x	1	0.9745	0.9871
DeepSomatic	COLO829_60	60	30x	30x	1	0.9945	0.9973
DeepSomatic	COLO829_60	60	30x	15x	1	0.9745	0.9871
DeepSomatic	COLO829_60	60	15x	15x	1	0.9343	0.966
DeepSomatic	COLO829_40	40	60x	60x	1	1	1
DeepSomatic	COLO829_40	40	60x	45x	1	0.9982	0.9991
DeepSomatic	COLO829_40	40	60x	30x	1	0.9982	0.9991
DeepSomatic	COLO829_40	40	45x	45x	1	0.9945	0.9973
DeepSomatic	COLO829_40	40	45x	30x	1	0.9927	0.9963
DeepSomatic	COLO829_40	40	45x	15x	1	0.9763	0.988
DeepSomatic	COLO829_40	40	30x	30x	1	0.9708	0.9852
DeepSomatic	COLO829_40	40	30x	15x	1	0.9526	0.9757
DeepSomatic	COLO829_40	40	15x	15x	1	0.7281	0.8427
DeepSomatic	COLO829_20	20	60x	60x	1	0.9635	0.9814
DeepSomatic	COLO829_20	20	60x	45x	1	0.9325	0.9651
DeepSomatic	COLO829_20	20	60x	30x	1	0.9215	0.9592
DeepSomatic	COLO829_20	20	45x	45x	1	0.8175	0.8996
DeepSomatic	COLO829_20	20	45x	30x	1	0.7737	0.8724
DeepSomatic	COLO829_20	20	45x	15x	1	0.7755	0.8736
DeepSomatic	COLO829_20	20	30x	30x	1	0.5474	0.7075
DeepSomatic	COLO829_20	20	30x	15x	1	0.5657	0.7226
DeepSomatic	COLO829_20	20	15x	15x	1	0.2099	0.3469
DeepSomatic	COLO829_10	10	60x	60x	1	0.4891	0.6569
DeepSomatic	COLO829_10	10	60x	45x	1	0.427	0.5985
DeepSomatic	COLO829_10	10	60x	30x	1	0.3631	0.5328
DeepSomatic	COLO829_10	10	45x	45x	1	0.2427	0.3906
DeepSomatic	COLO829_10	10	45x	30x	1	0.2245	0.3666
DeepSomatic	COLO829_10	10	45x	15x	1	0.2281	0.3715
DeepSomatic	COLO829_10	10	30x	30x	1	0.0803	0.1486
DeepSomatic	COLO829_10	10	30x	15x	1	0.115	0.2062
DeepSomatic	COLO829_10	10	15x	15x	1	0.0365	0.0704
